# Supplementary material for: The role of the NLRP3 inflammasome in hypertension-related chronic heart failure and its potential therapeutic targets
Source: Front Immunol. 2026 Jul 1;17:1780542. doi: 10.3389/fimmu.2026.1780542 (PMC13370260; doi:10.3389/fimmu.2026.1780542)
Supplement: Supplementary file 1 [file Table1.xlsx]

## Sheet: Table 1
Supplementary Table 1. Study design, experimental groups, and sampling time points.
Group ID	Genotype	Surgery (Week 0)	Intervention window	N randomized	N with baseline blood (W0)	Terminal sampling n (W2)	Terminal sampling n (W4)	Terminal sampling n (W8)	Terminal sampling n (W12)	Main samples collected at each terminal time point
Sham + Vehicle	WT	Sham	Vehicle control (W0–W12)	21	21	5	5	4	6	Heart (LV for histology + molecular assays), whole blood (plasma ± PBMC)
TAC + Vehicle	WT	TAC	Vehicle control (W0–W12)	23	23	6	5	5	6	Heart (LV remodeling/inflammation), whole blood (plasma ± PBMC)
TAC + MCC950	WT	TAC	MCC950 (W0–W12)	19	19	5	4	4	6	Heart (structure/function correlates, inflammasome signaling), whole blood (plasma ± PBMC)
TAC + P2X7 inhibitor	WT	TAC	P2X7 inhibitor (W0–W12)	20	20	5	5	4	6	Heart (remodeling + macrophages), whole blood (plasma ± PBMC)
WT + TAC (genetic arm control)	WT	TAC	Vehicle control (W0–W12)	17	17	4	4	4	5	Heart (LV), whole blood (plasma ± PBMC)
Nlrp3−/− + TAC	Nlrp3−/−	TAC	No pharmacologic NLRP3 inhibitor (genetic inhibition)	18	18	4	4	5	5	Heart (LV), whole blood (plasma ± PBMC)
