# Supplementary material for: The role of the NLRP3 inflammasome in hypertension-related chronic heart failure and its potential therapeutic targets
Source: Front Immunol. 2026 Jul 1;17:1780542. doi: 10.3389/fimmu.2026.1780542 (PMC13370260; doi:10.3389/fimmu.2026.1780542)
Supplement: Supplementary file 2 [file Table2.xlsx]

## Sheet: Table 2
Supplementary Table 2. Assays and readouts mapped to mechanistic questions.
Mechanistic question	Specimens / cell sources	Key assays (platform)	Primary readouts (units)	Time points used	Expected direction in TAC vs Sham	Expected direction with MCC950 / P2X7i / Nlrp3−/−
Does TAC induce stage-dependent priming of the inflammasome axis?	LV tissue (WT); LV CD45+ fraction	RT–qPCR; immunoblot	Nlrp3 mRNA (2^-ΔΔCt); Il1b mRNA (2^-ΔΔCt); phospho-NF-κB p65/total p65 (densitometry)	W2, W4, W8, W12	↑ Nlrp3, ↑ Il1b, ↑ p-p65	MCC950: ~↔ priming; P2X7i: ↓ priming (partial); Nlrp3−/−: Nlrp3 absent, Il1b ↓
Is NLRP3 inflammasome assembly increased under pressure overload?	LV tissue sections; LV myeloid cells	Immunofluorescence; confocal microscopy	ASC speck-positive cells (%); NLRP3–ASC colocalization (Pearson r)	W4, W8, W12	↑ ASC specks; ↑ colocalization	MCC950: ↓ ASC specks; P2X7i: ↓; Nlrp3−/−: ↓ (near baseline)
Is caspase-1 activation enhanced and suppressed by interventions?	LV lysates; isolated cardiac macrophages	FLICA assay; immunoblot	Caspase-1 activity (MFI); cleaved caspase-1 p20/β-actin (AU)	W4, W8, W12	↑ activity; ↑ p20	MCC950: ↓↓↓; P2X7i: ↓↓; Nlrp3−/−: ↓↓↓
Does TAC increase IL-1 family maturation/release in heart and plasma?	LV homogenate; plasma	ELISA; immunoblot	IL-1β (pg/mg protein; pg/mL); IL-18 (pg/mg; pg/mL); pro- vs mature IL-1β ratio (AU)	W2, W4, W8, W12	↑ IL-1β/IL-18 (progressive)	MCC950: ↓↓↓; P2X7i: ↓↓; Nlrp3−/−: ↓↓↓
Is pyroptotic effector signaling engaged during decompensation?	LV tissue; LV CD45+ cells	Immunoblot; immunostaining	GSDMD-N/total GSDMD (AU); TUNEL+ cells (%); LDH in plasma (U/L)	W8, W12	↑ GSDMD-N; ↑ TUNEL; ↑ LDH	MCC950: ↓↓; P2X7i: ↓; Nlrp3−/−: ↓↓
Is ATP–P2X7 signaling an upstream driver of NLRP3 activation?	LV interstitial fluid; plasma; cardiac macrophages	ATP luminescence assay; flow cytometry	Extracellular ATP (µM); P2X7+ myeloid cells (%); YO-PRO-1 uptake (ΔMFI)	W2, W4, W8	↑ ATP; ↑ P2X7 positivity; ↑ uptake	P2X7i: ↓↓↓ uptake; MCC950: ↔ ATP, ↓ downstream; Nlrp3−/−: ↔ ATP, ↓ downstream
Does oxidative stress/mitochondrial injury couple to inflammasome activation?	LV tissue; isolated cardiomyocytes (optional)	DHE staining; mtROS probe; qPCR	DHE intensity (AU); mtROS (MFI); mtDNA copy ratio (ND1/18S)	W2, W4, W8	↑ ROS; ↑ mtROS; altered mtDNA ratio	MCC950: ↓ (secondary); P2X7i: ↓; Nlrp3−/−: ↓ (secondary)
Do macrophages expand and polarize toward a pro-inflammatory state?	LV single-cell suspension	Flow cytometry; RT–qPCR	CD45+CD11b+F4/80+ (%); Ly6C^hi (%); iNOS/Arg1 mRNA ratio (2^-ΔΔCt)	W4, W8, W12	↑ macrophages; ↑ Ly6C^hi; ↑ iNOS/Arg1	MCC950: ↓ macrophages; ↓ iNOS/Arg1; P2X7i: ↓; Nlrp3−/−: ↓↓
Does NLRP3 inhibition attenuate fibrosis and collagen turnover?	LV tissue	Histology; hydroxyproline; qPCR	Collagen fraction (%) (Masson/Sirius); hydroxyproline (µg/mg); Col1a1/Col3a1 (2^-ΔΔCt)	W4, W8, W12	↑ fibrosis; ↑ hydroxyproline; ↑ Col1/Col3	MCC950: ↓↓; P2X7i: ↓; Nlrp3−/−: ↓↓
Does NLRP3 targeting improve LV geometry and function independent of BP?	Echocardiography; BP records	Echo; repeated-measures modeling	LVEF (%); FS (%); E/e′; LV mass (mg); weekly SBP (mmHg)	Weekly; key analysis at W12	↓ function; ↑ LV mass; SBP ↑	MCC950: function ↑, LV mass ↓ with modest SBP change; P2X7i: partial benefit; Nlrp3−/−: benefit with SBP largely similar to WT-TAC
Are systemic inflammatory signatures aligned with cardiac inflammasome activity?	Plasma; PBMC	Multiplex/ELISA; qPCR	hsCRP (mg/L); IL-6 (pg/mL); PBMC NLRP3 pathway score (z-score composite)	W4, W8, W12	↑ systemic markers	MCC950: ↓; P2X7i: ↓; Nlrp3−/−: ↓ (pathway score)
Do interventions shift the causal chain linking pressure overload to CHF severity?	Integrated dataset	Multivariable regression; mediation/path analysis	β coefficients (standardized); indirect effect estimate; model R²	W12 (primary), with longitudinal covariates	Positive association of NLRP3 axis with CHF severity	MCC950 / P2X7i / Nlrp3−/− reduce pathway coefficients and indirect effects
