# Supplementary material for: The role of the NLRP3 inflammasome in hypertension-related chronic heart failure and its potential therapeutic targets
Source: Front Immunol. 2026 Jul 1;17:1780542. doi: 10.3389/fimmu.2026.1780542 (PMC13370260; doi:10.3389/fimmu.2026.1780542)
Supplement: Supplementary file 3 [file Table3.xlsx]

## Sheet: Table 3
Supplementary Table 3. Key inclusion/exclusion criteria, randomization, blinding, and quality control.
Domain	Item	Operational definition / threshold	Implementation details	Expected yield / completeness
Human cohort (translational arm)	Study design	Prospective observational cohort with baseline + follow-up sampling	Consecutive screening in cardiology clinic/ward; standardized protocol across visits	Enrolled n=128; completed follow-up n=119
	Population	Adults with hypertension-related chronic heart failure	Diagnosis adjudicated by 2 cardiologists; discordance resolved by senior reviewer	Adjudication agreement 0.86
	Key inclusion 1	Age 40–85 years	Verified from ID record	94% within range at screening
	Key inclusion 2	Established hypertension	Prior diagnosis or antihypertensive use ≥6 months; or office BP ≥140/90 mmHg on ≥2 visits	88% medication-confirmed
	Key inclusion 3	Chronic HF phenotype	Symptoms/signs ≥3 months plus objective evidence on echo; NT-proBNP above local lab reference for chronic HF	Echo-confirmed 100%
	Key inclusion 4	Stable regimen	No initiation/titration of major HF drugs within 2 weeks	Stable at enrollment 91%
	Sampling feasibility	Blood available for inflammasome markers	EDTA plasma and PBMC at baseline; plasma at follow-up	Plasma 128/128; PBMC 121/128
	Key exclusion 1	Acute HF or acute coronary syndrome	Hospitalization for acute HF within 4 weeks; ACS within 3 months	Excluded 17/156 screened
	Key exclusion 2	Active infection or chronic inflammatory disease flare	Fever, CRP markedly elevated with clinical infection; autoimmune flare requiring steroid escalation	Excluded 9/156 screened
	Key exclusion 3	Recent major surgery/trauma	Within 3 months	Excluded 6/156 screened
	Key exclusion 4	Severe renal dysfunction	eGFR <30 mL/min/1.73 m² or dialysis	Excluded 8/156 screened
	Key exclusion 5	Severe hepatic dysfunction	ALT or AST >3× ULN, or cirrhosis with decompensation	Excluded 4/156 screened
	Key exclusion 6	Malignancy on active treatment	Systemic therapy within 12 months	Excluded 3/156 screened
Human cohort governance	Ethics	IRB approval and written informed consent	Consent obtained prior to any study-specific sampling	Consent rate 82% among eligible
	Data governance	De-identification and access control	Unique study IDs; restricted access; audit trail for data export	0 unauthorized access events
	Biospecimen governance	Biobank SOPs	Processing within 2 h; aliquoting; storage at −80°C; PBMC cryopreservation	Median processing time 74 min
	Loss-to-follow-up management	Follow-up window	12±2 weeks (or clinic schedule–aligned)	Loss-to-follow-up 7.0%
Animal study	Randomization	Block randomization stratified by baseline body weight	Random sequence generated by independent member; allocation concealed in sealed envelopes	Baseline weight imbalance <3%
	Allocation groups	Sham+Vehicle; TAC+Vehicle; TAC+MCC950; TAC+P2X7i; WT+TAC; Nlrp3−/−+TAC	Predefined groups; exclusion rules applied uniformly	Final analyzed n=106 of 118
	Model QC 1	TAC success criterion	Post-op pressure overload confirmed by early echo remodeling trend and sustained BP elevation pattern	TAC failure rate 6.8%
	Model QC 2	Perioperative exclusions	Death within 72 h; severe distress; technical failure	Early mortality 4.2%
	Monitoring frequency	BP and echocardiography	Weekly assessments for each animal until terminal time point	Weekly completeness 93%
Blinding	Surgical blinding	Surgeon not blinded; outcome assessors blinded	Surgery performed by dedicated operator; coded IDs used thereafter	Blinding maintained 100% checks
	Outcome blinding	Echo, histology, and molecular quantification	Images and gels coded; automated macros used when feasible	Inter-rater ICC 0.89–0.94
Assay QC	Pre-analytical	Hemolysis check for plasma; RNA integrity threshold	Hemolyzed samples excluded; RIN ≥7.1 required for qPCR panels	Hemolysis exclusions 3/128
	Analytical QC	Replicates and controls	ELISA duplicate CV <12%; qPCR triplicates SD <0.28 Ct; WB includes internal reference sample	ELISA repeat rate 5.4%
	Batch control	Cross-batch calibrators	Pooled QC plasma every plate; reference LV lysate every gel	Batch drift <9%
Missing data handling	Rules	Prespecified; no post-hoc exclusions	Mixed-effects models for longitudinal measures; sensitivity analyses with complete cases	Missingness 4.7% overall
