# Supplementary material for: The role of the NLRP3 inflammasome in hypertension-related chronic heart failure and its potential therapeutic targets
Source: Front Immunol. 2026 Jul 1;17:1780542. doi: 10.3389/fimmu.2026.1780542 (PMC13370260; doi:10.3389/fimmu.2026.1780542)
Supplement: Supplementary file 4 [file Table4.xlsx]

## Sheet: Table 4
Supplementary Table 4. Baseline comparability and model validation summary.
Variable	Sham+Vehicle (WT) (n=14)	TAC+Vehicle (WT) (n=16)	TAC+MCC950 (WT) (n=15)	TAC+P2X7i (WT) (n=15)	TAC (Nlrp3−/−) (n=14)	P value
Baseline comparability (Week 0)
Age (weeks)	10.3 ± 0.7	10.4 ± 0.8	10.2 ± 0.6	10.5 ± 0.7	10.3 ± 0.6	0.721
Male sex, n (%)	10 (71.4)	11 (68.8)	10 (66.7)	10 (66.7)	10 (71.4)	0.981
Body weight (g)	25.7 ± 1.6	26.0 ± 1.7	25.6 ± 1.5	26.1 ± 1.8	25.5 ± 1.4	0.824
Heart rate (bpm)	491 ± 32	499 ± 29	488 ± 34	496 ± 28	490 ± 33	0.607
Systolic BP (mmHg)	118.2 ± 4.6	118.7 ± 4.3	118.4 ± 4.7	118.9 ± 4.4	118.5 ± 4.5	0.938
Diastolic BP (mmHg)	82.7 ± 3.9	83.0 ± 4.1	82.9 ± 4.0	83.4 ± 3.7	82.8 ± 3.8	0.879
LV wall thickness (mm)	0.84 ± 0.05	0.85 ± 0.06	0.84 ± 0.05	0.85 ± 0.06	0.84 ± 0.05	0.903
LVEDD (mm)	3.63 ± 0.18	3.61 ± 0.17	3.64 ± 0.19	3.60 ± 0.18	3.62 ± 0.16	0.931
LVEF (%)	66.5 ± 2.6	66.2 ± 2.5	66.6 ± 2.7	66.1 ± 2.4	66.3 ± 2.6	0.957
E/e′ (ratio)	9.23 ± 0.72	9.34 ± 0.83	9.22 ± 0.74	9.31 ± 0.78	9.24 ± 0.71	0.892
Serum creatinine (mg/dL)	0.27 ± 0.04	0.28 ± 0.05	0.27 ± 0.05	0.28 ± 0.04	0.27 ± 0.04	0.768
ALT (U/L)	31.6 ± 6.8	32.5 ± 7.1	31.0 ± 6.2	33.1 ± 7.5	31.3 ± 6.6	0.842
Model validation (Week 12)
TAC success (banding confirmed), n (%)		15 (93.8)	14 (93.3)	14 (93.3)	13 (92.9)	0.992
Perioperative mortality, n (%)	0 (0.0)	1 (6.3)	1 (6.7)	1 (6.7)	1 (7.1)	0.861
Systolic BP (mmHg)	121.0 ± 5.3	169.6 ± 7.4	165.1 ± 7.1	166.8 ± 7.0	167.4 ± 6.8	<0.001
Heart rate (bpm)	486 ± 33	512 ± 37	501 ± 35	506 ± 34	498 ± 36	0.083
LVEF (%)	64.8 ± 3.4	44.9 ± 4.1	52.7 ± 4.0	48.9 ± 4.2	54.1 ± 3.8	<0.001
LVEDD (mm)	3.67 ± 0.21	4.12 ± 0.25	3.94 ± 0.24	4.03 ± 0.26	3.89 ± 0.23	<0.001
E/e′ (ratio)	9.86 ± 0.93	16.26 ± 1.23	13.82 ± 1.14	14.72 ± 1.18	12.88 ± 1.03	<0.001
Lung wet/dry ratio	4.32 ± 0.27	5.61 ± 0.38	5.03 ± 0.34	5.28 ± 0.36	4.86 ± 0.33	<0.001
LV mass index (mg/g)	3.23 ± 0.29	4.67 ± 0.33	3.90 ± 0.30	4.21 ± 0.31	3.81 ± 0.28	<0.001
Fibrosis area (%)	2.6 [2.1–3.2]	11.9 [10.6–13.3]	7.2 [6.3–8.4]	9.1 [8.1–10.5]	6.7 [5.8–7.9]	<0.001
Macrophages (CD68⁺ cells/HPF)	6.3 ± 2.1	24.6 ± 6.4	14.4 ± 4.8	18.5 ± 5.1	12.8 ± 4.5	<0.001
Caspase-1 activity (U/mg)	4.9 ± 1.6	22.6 ± 5.2	9.4 ± 2.9	13.8 ± 3.6	7.9 ± 2.5	<0.001
IL-1β (pg/mg)	9.7 ± 2.0	18.5 ± 3.1	12.2 ± 2.4	14.6 ± 2.7	11.4 ± 2.1	<0.001
NT-proBNP (pg/mL)	183 [142–226]	613 [549–701]	419 [361–492]	514 [442–597]	398 [336–471]	<0.001
Stage classification at Week 12, n (%)
└ Compensated hypertrophy	12 (85.7)	1 (6.3)	3 (20.0)	2 (13.3)	4 (28.6)
└ Transition (early CHF)	2 (14.3)	4 (25.0)	6 (40.0)	5 (33.3)	6 (42.9)
└ Established CHF	0 (0.0)	11 (68.8)	6 (40.0)	8 (53.3)	4 (28.6)
