# Supplementary material for: The role of the NLRP3 inflammasome in hypertension-related chronic heart failure and its potential therapeutic targets
Source: Front Immunol. 2026 Jul 1;17:1780542. doi: 10.3389/fimmu.2026.1780542 (PMC13370260; doi:10.3389/fimmu.2026.1780542)
Supplement: Supplementary file 5 [file Table5.xlsx]

## Sheet: Table 5
Supplementary Table 5. Independent association and causal-chain statistics for NLRP3 signaling and CHF severity.
Analysis block	Outcome (Week 12)	Key predictor (Week 12)	Model	Effect estimate	95% CI	P value
A. Independent associations (multivariable)
A1	LVEF (%)	Caspase-1 activity (U/mg, z)	Linear (β)	-4.73	-6.21 to -3.25	<0.001
A2	LVEF (%)	IL-1β (pg/mg, z)	Linear (β)	-3.12	-4.65 to -1.58	<0.001
A3	LVEF (%)	GSDMD-N/β-actin (z)	Linear (β)	-2.41	-3.90 to -0.92	0.002
A4	E/e′ (ratio)	Caspase-1 activity (z)	Linear (β)	1.06	0.62 to 1.49	<0.001
A5	E/e′ (ratio)	IL-18 (pg/mg, z)	Linear (β)	0.74	0.28 to 1.20	0.002
A6	LV mass index (mg/g)	Caspase-1 activity (z)	Linear (β)	0.23	0.14 to 0.32	<0.001
A7	LV mass index (mg/g)	Myocardial CD68⁺ cells/HPF (z)	Linear (β)	0.18	0.09 to 0.27	<0.001
A8	Fibrosis area (%)	IL-1β (z)	Linear (β)	1.62	0.98 to 2.27	<0.001
A9	Fibrosis area (%)	ASC specks (per 10⁴ nuclei, z)	Linear (β)	1.14	0.42 to 1.86	0.002
A10	NT-proBNP (pg/mL, log10)	Caspase-1 activity (z)	Linear (β)	0.11	0.07 to 0.16	<0.001
A11	NT-proBNP (log10)	IL-1β (z)	Linear (β)	0.08	0.03 to 0.12	0.001
A12	Lung wet/dry ratio	IL-1β (z)	Linear (β)	0.19	0.10 to 0.28	<0.001
B. Stage severity as an ordinal endpoint
B1	CHF stage (1→3)*	Caspase-1 activity (z)	Ordinal logistic (OR)	2.41	1.63 to 3.76	<0.001
B2	CHF stage (1→3)*	IL-1β (z)	Ordinal logistic (OR)	1.92	1.31 to 2.92	0.001
B3	CHF stage (1→3)*	GSDMD-N/β-actin (z)	Ordinal logistic (OR)	1.58	1.10 to 2.35	0.015
B4	CHF stage (1→3)*	SBP (per 10 mmHg)	Ordinal logistic (OR)	1.44	1.10 to 1.96	0.01
C. Causal-chain / mediation statistics (bootstrap, 5,000 resamples)
C1	Fibrosis (%)	ATP–P2X7 signaling score† → Caspase-1 (mediator)	Indirect effect (β)	0.36	0.18 to 0.59	<0.001
C2	Fibrosis (%)	ATP–P2X7 signaling score† → IL-1β (mediator)	Indirect effect (β)	0.29	0.11 to 0.51	0.002
C3	Fibrosis (%)	Caspase-1 → IL-1β (mediator)	Indirect effect (β)	0.41	0.21 to 0.66	<0.001
C4	LVEF (%)	Caspase-1 → Fibrosis (mediator)	Indirect effect (β)	-1.12	-1.86 to -0.54	<0.001
C5	LVEF (%)	IL-1β → Fibrosis (mediator)	Indirect effect (β)	-0.84	-1.47 to -0.33	0.001
C6	LVEF (%)	ATP–P2X7 signaling score† → Caspase-1 → IL-1β → Fibrosis (serial)	Serial indirect (β)	-0.63	-1.09 to -0.26	0.001
C7	LVEF (%)	Total effect of ATP–P2X7 signaling score†	Total (β)	-2.68	-3.87 to -1.50	<0.001
C8	LVEF (%)	Direct effect of ATP–P2X7 signaling score† (controlling mediators)	Direct (β)	-1.22	-2.36 to -0.10	0.033
C9	CHF stage (1→3)*	ATP–P2X7 signaling score† → NLRP3 axis (latent) → Remodeling index‡	Indirect (log-OR)	0.39	0.18 to 0.66	<0.001
D. Interventional “causal-chain disruption” (anchored contrasts)
D1	Caspase-1 activity (U/mg)	TAC+MCC950 vs TAC+Vehicle	Adjusted mean diff	-11.98	-15.62 to -8.41	<0.001
D2	IL-1β (pg/mg)	TAC+MCC950 vs TAC+Vehicle	Adjusted mean diff	-6.21	-8.46 to -3.98	<0.001
D3	Fibrosis (%)	TAC+MCC950 vs TAC+Vehicle	Adjusted mean diff	-4.54	-6.16 to -2.98	<0.001
D4	LVEF (%)	TAC+MCC950 vs TAC+Vehicle	Adjusted mean diff	7.56	4.92 to 10.08	<0.001
D5	Caspase-1 activity (U/mg)	TAC+P2X7i vs TAC+Vehicle	Adjusted mean diff	-8.13	-11.62 to -4.79	<0.001
D6	LVEF (%)	TAC (Nlrp3−/−) vs TAC+Vehicle (WT)	Adjusted mean diff	8.94	6.08 to 11.62	<0.001
